# Supplementary material for: Supplementing honey bee (Hymenoptera: Apidae) colonies with pollen increases their pollinating activity on nectariferous crops with anthers isolated from stigmas
Source: J Econ Entomol. 2023 Dec 13;117(1):43–57. doi: 10.1093/jee/toad222 (PMC10860159; doi:10.1093/jee/toad222)
Supplement: toad222_suppl_Supplementary_Material [file toad222_suppl_supplementary_material.xlsx]

## Sheet: Flower_density
Repetition	Date	Tunnel	Treatment	StaminateFlowers	PistillateFlowers
1	28_04_2011	17	paste	153	24
1	28_04_2011	18	control	140	18
1	28_04_2011	20	combs	171	18
1	30_04_2011	17	paste	199	30
1	30_04_2011	18	control	168	24
1	30_04_2011	20	combs	216	23
1	02_05_2011	17	paste	169	34
1	02_05_2011	18	control	145	22
1	02_05_2011	20	combs	196	23
1	04_05_2011	17	paste	101	18
1	04_05_2011	18	control	98	20
1	04_05_2011	20	combs	139	17
1	06_05_2011	17	paste	163	24
1	06_05_2011	18	control	132	17
1	06_05_2011	20	combs	128	17
1	08_05_2011	17	paste	137	10
1	08_05_2011	18	control	108	8
1	08_05_2011	20	combs	135	14
1	10_05_2011	17	paste	137	26
1	10_05_2011	18	control	136	26
1	10_05_2011	20	combs	148	33
1	12_05_2011	17	paste	127	14
1	12_05_2011	18	control	128	21
1	12_05_2011	20	combs	146	12
2	13_05_2011	4	combs	46	15
2	13_05_2011	5	control	52	17
2	13_05_2011	6	paste	44	13
2	15_05_2011	4	combs	44	22
2	15_05_2011	5	control	46	15
2	15_05_2011	6	paste	62	6
2	17_05_2011	4	combs	53	15
2	17_05_2011	5	control	55	11
2	17_05_2011	6	paste	42	17
2	19_05_2011	4	combs	47	17
2	19_05_2011	5	control	38	10
2	19_05_2011	6	paste	42	14
2	21_05_2011	4	combs	39	5
2	21_05_2011	5	control	36	4
2	21_05_2011	6	paste	40	12
2	23_05_2011	4	combs	52	4
2	23_05_2011	5	control	56	5
2	23_05_2011	6	paste	40	13
2	25_05_2011	4	combs	59	5
2	25_05_2011	5	control	51	11
2	25_05_2011	6	paste	49	12
2	27_05_2011	4	combs	47	3
2	27_05_2011	5	control	59	3
2	27_05_2011	6	paste	34	5

## Sheet: Flower_density_headers
Column header	Description
Repetition	Repetition number (2 levels)
Date	Date of sampling, written as day_month_year (16 levels)
Tunnel	Tunnel number (6 levels)
Treatment	Treatment of honey bee colonies (3 levels): no pollen supplementation (control), pollen supplementation in the form of bee pollen pellets inserted in the combs (combs), pollen supplementation in the form of paste deposited on top of the hive frames (paste)
StaminateFlowers	Number of staminate flowers counted in a transect equivalent to 8 m length (addition of flowers counted in 4 independent plots of 2 m length per tunnel on each date)
PistillateFlowers	Number of pistillate flowers counted in a transect equivalent to 8 m length (addition of flowers counted in 4 independent plots of 2 m length per tunnel on each date)

## Sheet: Forager_density
Repetition	Date	Tunnel	Treatment	HalfDay	Flowers	TotalHoneyBees	HoneyBeesPollen	HoneyBeesNoPollen
1	28_04_2011	17	paste	AM	200	6	3	3
1	28_04_2011	18	control	AM	200	8	2	6
1	28_04_2011	20	combs	AM	200	6	4	0
1	28_04_2011	17	paste	PM	200	11	6	4
1	28_04_2011	18	control	PM	200	7	1	6
1	28_04_2011	20	combs	PM	200	17	0	15
1	30_04_2011	17	paste	AM	200	2	0	2
1	30_04_2011	18	control	AM	200	0	0	0
1	30_04_2011	20	combs	AM	200	1	0	1
1	30_04_2011	17	paste	PM	200	15	1	7
1	30_04_2011	18	control	PM	200	14	2	8
1	30_04_2011	20	combs	PM	200	11	1	6
1	02_05_2011	17	paste	AM	200	6	4	2
1	02_05_2011	18	control	AM	200	1	1	0
1	02_05_2011	20	combs	AM	200	17	11	3
1	02_05_2011	17	paste	PM	200	26	0	17
1	02_05_2011	18	control	PM	200	9	0	4
1	02_05_2011	20	combs	PM	200	10	0	6
1	04_05_2011	17	paste	AM	200	7	2	3
1	04_05_2011	18	control	AM	200	6	5	0
1	04_05_2011	20	combs	AM	200	18	4	6
1	04_05_2011	17	paste	PM	200	21	1	13
1	04_05_2011	18	control	PM	200	7	1	5
1	04_05_2011	20	combs	PM	200	22	1	13
1	06_05_2011	17	paste	AM	200	8	6	1
1	06_05_2011	18	control	AM	200	5	3	2
1	06_05_2011	20	combs	AM	200	18	9	3
1	06_05_2011	17	paste	PM	200	22	0	12
1	06_05_2011	18	control	PM	200	9	0	5
1	06_05_2011	20	combs	PM	200	14	0	6
1	08_05_2011	17	paste	AM	200	8	6	1
1	08_05_2011	18	control	AM	200	8	4	1
1	08_05_2011	20	combs	AM	200	5	3	1
1	08_05_2011	17	paste	PM	200	14	0	11
1	08_05_2011	18	control	PM	200	3	0	2
1	08_05_2011	20	combs	PM	200	12	0	9
1	10_05_2011	17	paste	AM	200	7	4	2
1	10_05_2011	18	control	AM	200	5	5	0
1	10_05_2011	20	combs	AM	200	4	3	1
1	10_05_2011	17	paste	PM	200	15	0	8
1	10_05_2011	18	control	PM	200	4	0	3
1	10_05_2011	20	combs	PM	200	12	0	7
1	12_05_2011	17	paste	AM	200	19	11	4
1	12_05_2011	18	control	AM	200	2	2	0
1	12_05_2011	20	combs	AM	200	8	4	2
1	12_05_2011	17	paste	PM	200	28	0	17
1	12_05_2011	18	control	PM	200	4	0	2
1	12_05_2011	20	combs	PM	200	21	0	13
2	13_05_2011	4	combs	AM	200	11	1	3
2	13_05_2011	5	control	AM	200	9	1	8
2	13_05_2011	6	paste	AM	200	5	2	2
2	13_05_2011	4	combs	PM	200	19	0	13
2	13_05_2011	5	control	PM	200	11	0	7
2	13_05_2011	6	paste	PM	200	11	0	9
2	15_05_2011	4	combs	AM	200	11	4	4
2	15_05_2011	5	control	AM	200	13	3	4
2	15_05_2011	6	paste	AM	200	10	2	6
2	15_05_2011	4	combs	PM	200	29	0	18
2	15_05_2011	5	control	PM	200	14	0	12
2	15_05_2011	6	paste	PM	200	12	3	4
2	17_05_2011	4	combs	AM	200	20	5	7
2	17_05_2011	5	control	AM	200	22	4	10
2	17_05_2011	6	paste	AM	200	21	4	10
2	17_05_2011	4	combs	PM	200	15	0	10
2	17_05_2011	5	control	PM	200	25	0	11
2	17_05_2011	6	paste	PM	200	18	0	9
2	19_05_2011	4	combs	AM	200	3	1	2
2	19_05_2011	5	control	AM	200	6	2	3
2	19_05_2011	6	paste	AM	200	8	1	7
2	19_05_2011	4	combs	PM	200	10	0	7
2	19_05_2011	5	control	PM	200	17	0	10
2	19_05_2011	6	paste	PM	200	22	0	15
2	21_05_2011	4	combs	AM	200	16	10	2
2	21_05_2011	5	control	AM	200	14	3	6
2	21_05_2011	6	paste	AM	200	13	6	5
2	21_05_2011	4	combs	PM	200	16	0	9
2	21_05_2011	5	control	PM	200	15	0	9
2	21_05_2011	6	paste	PM	200	13	0	10
2	23_05_2011	4	combs	AM	200	17	7	5
2	23_05_2011	5	control	AM	200	15	4	3
2	23_05_2011	6	paste	AM	200	15	5	3
2	23_05_2011	4	combs	PM	200	14	0	8
2	23_05_2011	5	control	PM	200	8	0	3
2	23_05_2011	6	paste	PM	200	13	0	10
2	25_05_2011	4	combs	AM	200	14	5	3
2	25_05_2011	5	control	AM	200	11	5	5
2	25_05_2011	6	paste	AM	200	15	8	2
2	25_05_2011	4	combs	PM	200	10	0	7
2	25_05_2011	5	control	PM	200	12	1	8
2	25_05_2011	6	paste	PM	200	12	0	8
2	27_05_2011	4	combs	AM	200	15	4	5
2	27_05_2011	5	control	AM	200	23	8	5
2	27_05_2011	6	paste	AM	200	12	4	1
2	27_05_2011	4	combs	PM	200	8	0	5
2	27_05_2011	5	control	PM	200	16	0	13
2	27_05_2011	6	paste	PM	200	10	0	8

## Sheet: Forager_density_headers
Column header	Description
Repetition	Repetition number (2 levels)
Date	Date of sampling, written as day_month_year (16 levels)
Tunnel	Tunnel number (6 levels)
Treatment	Treatment of honey bee colonies (3 levels): no pollen supplementation (control), pollen supplementation in the form of bee pollen pellets inserted in the combs (combs), pollen supplementation in the form of paste deposited on top of the hive frames (paste)
HalfDay	Half day of the sampling (2 levels): morning at 08:00 UTC (AM), or afternoon at 12:00 UTC (PM)
Flowers	Number of melon flowers scanned per tunnel and hald day of sampling to count bees
TotalHoneyBees	Total number of honey bees counted on 200 melon flowers per tunnel and half day of sampling
HoneyBeesPollen	Number of honey bees counted on 200 melon flowers with pollen presence in their corbiculae per tunnel and half day of sampling
HoneyBeesNoPollen	Number of honey bees counted on 200 melon flowers with pollen absence in their corbiculae per tunnel and half day of sampling

## Sheet: Stigmatic_loads_yields
Repetition	Date	Tunnel	Treatment	Flower	StigmaPollenLoad	FruitSet	Fruit weight	FilledSeeds	EmptySeeds	TotalSeeds
1	28_04_2011	17	paste	1	3404	1	943.7	701	80	781
1	28_04_2011	17	paste	2	1345	1	753.2	439	283	722
1	28_04_2011	17	paste	3	1709	1	735.4	596	99	695
1	28_04_2011	17	paste	4	2575	1	562.2	519	92	611
1	28_04_2011	17	paste	5	2764	1	704.1	695	74	769
1	28_04_2011	17	paste	6	2667	1	797.1	630	72	702
1	28_04_2011	17	paste	7	3618	1	669.3	604	102	706
1	28_04_2011	17	paste	8	1678	1	672.5	634	135	769
1	28_04_2011	17	paste	9	2241	1	535.3	461	120	581
1	28_04_2011	17	paste	10	1466	1	744.3	472	212	684
1	28_04_2011	17	paste	11	2983	1	784	617	144	761
1	28_04_2011	17	paste	12	4163	1	716.3	606	88	694
1	28_04_2011	17	paste	13	1609	1	680.8	557	181	738
1	28_04_2011	17	paste	14	3423	0	0	0	0	0
1	30_04_2011	17	paste	1	3921	0	0	0	0	0
1	30_04_2011	17	paste	2	1160	1	959.6	570	151	721
1	30_04_2011	17	paste	3	1935	0	0	0	0	0
1	30_04_2011	17	paste	4	3557	NA	NA	NA	NA	NA
1	30_04_2011	17	paste	5	892	0	0	0	0	0
1	30_04_2011	17	paste	6	2672	1	432.2	513	31	544
1	30_04_2011	17	paste	7	3290	1	480.2	615	13	628
1	30_04_2011	17	paste	8	4779	1	1059.8	880	112	992
1	30_04_2011	17	paste	9	NA	1	625	533	94	627
1	30_04_2011	17	paste	10	1055	1	422.4	443	24	467
1	30_04_2011	17	paste	11	2231	1	656.8	605	90	695
1	30_04_2011	17	paste	12	2261	0	0	0	0	0
1	30_04_2011	17	paste	13	885	0	0	0	0	0
1	30_04_2011	17	paste	14	1457	1	603.8	549	200	749
1	02_05_2011	17	paste	1	2275	0	0	0	0	0
1	02_05_2011	17	paste	2	1244	0	0	0	0	0
1	02_05_2011	17	paste	3	2197	1	567.6	566	78	644
1	02_05_2011	17	paste	4	1679	0	0	0	0	0
1	02_05_2011	17	paste	5	972	0	0	0	0	0
1	02_05_2011	17	paste	6	4100	0	0	0	0	0
1	02_05_2011	17	paste	7	1694	0	0	0	0	0
1	02_05_2011	17	paste	8	1839	1	456.8	440	92	532
1	02_05_2011	17	paste	9	1676	0	0	0	0	0
1	02_05_2011	17	paste	10	1633	0	0	0	0	0
1	02_05_2011	17	paste	11	1441	0	0	0	0	0
1	02_05_2011	17	paste	12	1483	1	952.9	692	148	840
1	02_05_2011	17	paste	13	1444	0	0	0	0	0
1	02_05_2011	17	paste	14	3427	0	0	0	0	0
1	04_05_2011	17	paste	1	587	0	0	0	0	0
1	04_05_2011	17	paste	2	2886	0	0	0	0	0
1	04_05_2011	17	paste	3	2342	0	0	0	0	0
1	04_05_2011	17	paste	4	1971	NA	NA	NA	NA	NA
1	04_05_2011	17	paste	5	4028	NA	NA	NA	NA	NA
1	04_05_2011	17	paste	6	3930	NA	NA	NA	NA	NA
1	04_05_2011	17	paste	7	1801	0	0	0	0	0
1	04_05_2011	17	paste	8	3034	0	0	0	0	0
1	04_05_2011	17	paste	9	4900	0	0	0	0	0
1	04_05_2011	17	paste	10	2263	NA	NA	NA	NA	NA
1	04_05_2011	17	paste	11	2816	0	0	0	0	0
1	04_05_2011	17	paste	12	1870	1	682.4	436	180	616
1	04_05_2011	17	paste	13	2200	0	0	0	0	0
1	04_05_2011	17	paste	14	3241	0	0	0	0	0
1	06_05_2011	17	paste	1	2087	0	0	0	0	0
1	06_05_2011	17	paste	2	1464	0	0	0	0	0
1	06_05_2011	17	paste	3	2274	0	0	0	0	0
1	06_05_2011	17	paste	4	1574	0	0	0	0	0
1	06_05_2011	17	paste	5	2547	0	0	0	0	0
1	06_05_2011	17	paste	6	1763	0	0	0	0	0
1	06_05_2011	17	paste	7	2315	0	0	0	0	0
1	06_05_2011	17	paste	8	1594	0	0	0	0	0
1	06_05_2011	17	paste	9	1608	0	0	0	0	0
1	06_05_2011	17	paste	10	1586	0	0	0	0	0
1	06_05_2011	17	paste	11	1361	0	0	0	0	0
1	06_05_2011	17	paste	12	1731	0	0	0	0	0
1	06_05_2011	17	paste	13	1333	0	0	0	0	0
1	06_05_2011	17	paste	14	1339	0	0	0	0	0
1	08_05_2011	17	paste	1	1281	0	0	0	0	0
1	08_05_2011	17	paste	2	1804	0	0	0	0	0
1	08_05_2011	17	paste	3	2211	0	0	0	0	0
1	08_05_2011	17	paste	4	2494	0	0	0	0	0
1	08_05_2011	17	paste	5	1370	0	0	0	0	0
1	08_05_2011	17	paste	6	2364	0	0	0	0	0
1	08_05_2011	17	paste	7	2227	0	0	0	0	0
1	08_05_2011	17	paste	8	1762	0	0	0	0	0
1	08_05_2011	17	paste	9	3207	0	0	0	0	0
1	08_05_2011	17	paste	10	2353	0	0	0	0	0
1	08_05_2011	17	paste	11	2219	0	0	0	0	0
1	08_05_2011	17	paste	12	1729	0	0	0	0	0
1	08_05_2011	17	paste	13	1013	0	0	0	0	0
1	08_05_2011	17	paste	14	2133	0	0	0	0	0
1	10_05_2011	17	paste	1	2474	0	0	0	0	0
1	10_05_2011	17	paste	2	1952	0	0	0	0	0
1	10_05_2011	17	paste	3	2264	0	0	0	0	0
1	10_05_2011	17	paste	4	1463	0	0	0	0	0
1	10_05_2011	17	paste	5	NA	NA	NA	NA	NA	NA
1	10_05_2011	17	paste	6	1477	0	0	0	0	0
1	10_05_2011	17	paste	7	2426	0	0	0	0	0
1	10_05_2011	17	paste	8	3056	0	0	0	0	0
1	10_05_2011	17	paste	9	1888	0	0	0	0	0
1	10_05_2011	17	paste	10	2125	0	0	0	0	0
1	10_05_2011	17	paste	11	2332	0	0	0	0	0
1	10_05_2011	17	paste	12	2267	0	0	0	0	0
1	10_05_2011	17	paste	13	2666	0	0	0	0	0
1	10_05_2011	17	paste	14	1891	0	0	0	0	0
1	10_05_2011	17	paste	15	1906	0	0	0	0	0
1	12_05_2011	17	paste	1	3502	0	0	0	0	0
1	12_05_2011	17	paste	2	3174	0	0	0	0	0
1	12_05_2011	17	paste	3	2683	0	0	0	0	0
1	12_05_2011	17	paste	4	2506	0	0	0	0	0
1	12_05_2011	17	paste	5	NA	NA	NA	NA	NA	NA
1	12_05_2011	17	paste	6	1130	0	0	0	0	0
1	12_05_2011	17	paste	7	1550	0	0	0	0	0
1	12_05_2011	17	paste	8	2088	0	0	0	0	0
1	12_05_2011	17	paste	9	2605	0	0	0	0	0
1	12_05_2011	17	paste	10	2316	0	0	0	0	0
1	12_05_2011	17	paste	11	1922	0	0	0	0	0
1	12_05_2011	17	paste	12	2579	0	0	0	0	0
1	12_05_2011	17	paste	13	1570	0	0	0	0	0
1	12_05_2011	17	paste	14	3305	0	0	0	0	0
1	28_04_2011	18	control	1	5735	1	1091.1	916	142	1058
1	28_04_2011	18	control	2	3479	1	808	648	92	740
1	28_04_2011	18	control	3	4502	1	832.3	632	48	680
1	28_04_2011	18	control	4	2469	0	0	0	0	0
1	28_04_2011	18	control	5	NA	1	939.2	518	267	785
1	28_04_2011	18	control	6	3087	0	0	0	0	0
1	28_04_2011	18	control	7	4759	1	1068.6	748	87	835
1	28_04_2011	18	control	8	3229	0	0	0	0	0
1	28_04_2011	18	control	9	3291	0	0	0	0	0
1	28_04_2011	18	control	10	5302	1	907	724	122	846
1	28_04_2011	18	control	11	3772	1	1306.2	867	164	1031
1	28_04_2011	18	control	12	2024	1	727.9	516	86	602
1	28_04_2011	18	control	13	1786	1	783.9	635	374	1009
1	28_04_2011	18	control	14	2943	1	970.8	662	100	762
1	30_04_2011	18	control	1	3304	0	0	0	0	0
1	30_04_2011	18	control	2	1936	1	813.6	602	90	692
1	30_04_2011	18	control	3	3363	1	801	572	145	717
1	30_04_2011	18	control	4	4398	0	0	0	0	0
1	30_04_2011	18	control	5	2737	1	1014.2	636	136	772
1	30_04_2011	18	control	6	3461	1	848.4	683	35	718
1	30_04_2011	18	control	7	2980	1	616.5	655	66	721
1	30_04_2011	18	control	8	4626	1	803.9	749	50	799
1	30_04_2011	18	control	9	3355	0	0	0	0	0
1	30_04_2011	18	control	10	1830	1	803	555	171	726
1	30_04_2011	18	control	11	2945	0	0	0	0	0
1	30_04_2011	18	control	12	3397	1	974.4	691	94	785
1	30_04_2011	18	control	13	4856	1	944.1	639	63	702
1	30_04_2011	18	control	14	2112	0	0	0	0	0
1	02_05_2011	18	control	1	2922	0	0	0	0	0
1	02_05_2011	18	control	2	1243	0	0	0	0	0
1	02_05_2011	18	control	3	4783	0	0	0	0	0
1	02_05_2011	18	control	4	5621	0	0	0	0	0
1	02_05_2011	18	control	5	1012	0	0	0	0	0
1	02_05_2011	18	control	6	3168	0	0	0	0	0
1	02_05_2011	18	control	7	2586	0	0	0	0	0
1	02_05_2011	18	control	8	3638	0	0	0	0	0
1	02_05_2011	18	control	9	3699	0	0	0	0	0
1	02_05_2011	18	control	10	578	0	0	0	0	0
1	02_05_2011	18	control	11	962	1	1145.4	706	144	850
1	02_05_2011	18	control	12	1869	NA	NA	NA	NA	NA
1	02_05_2011	18	control	13	3805	1	655	504	157	661
1	02_05_2011	18	control	14	4649	0	0	0	0	0
1	02_05_2011	18	control	15	2998	0	0	0	0	0
1	04_05_2011	18	control	1	2808	NA	NA	NA	NA	NA
1	04_05_2011	18	control	2	1581	0	0	0	0	0
1	04_05_2011	18	control	3	2531	0	0	0	0	0
1	04_05_2011	18	control	4	2337	0	0	0	0	0
1	04_05_2011	18	control	5	3731	0	0	0	0	0
1	04_05_2011	18	control	6	2211	1	608.8	688	40	728
1	04_05_2011	18	control	7	4108	0	0	0	0	0
1	04_05_2011	18	control	8	3516	0	0	0	0	0
1	04_05_2011	18	control	9	3477	0	0	0	0	0
1	04_05_2011	18	control	10	4290	0	0	0	0	0
1	04_05_2011	18	control	11	1490	1	754.2	539	59	598
1	04_05_2011	18	control	12	NA	0	0	0	0	0
1	04_05_2011	18	control	13	3373	0	0	0	0	0
1	04_05_2011	18	control	14	3501	0	0	0	0	0
1	06_05_2011	18	control	1	4989	0	0	0	0	0
1	06_05_2011	18	control	2	3617	0	0	0	0	0
1	06_05_2011	18	control	3	3763	0	0	0	0	0
1	06_05_2011	18	control	4	2630	0	0	0	0	0
1	06_05_2011	18	control	5	3956	0	0	0	0	0
1	06_05_2011	18	control	6	4094	0	0	0	0	0
1	06_05_2011	18	control	7	4528	0	0	0	0	0
1	06_05_2011	18	control	8	2385	0	0	0	0	0
1	06_05_2011	18	control	9	4139	0	0	0	0	0
1	06_05_2011	18	control	10	4275	0	0	0	0	0
1	06_05_2011	18	control	11	4202	0	0	0	0	0
1	06_05_2011	18	control	12	3581	0	0	0	0	0
1	06_05_2011	18	control	13	3376	0	0	0	0	0
1	06_05_2011	18	control	14	6269	0	0	0	0	0
1	08_05_2011	18	control	1	NA	NA	NA	NA	NA	NA
1	08_05_2011	18	control	2	NA	0	0	0	0	0
1	08_05_2011	18	control	3	5358	0	0	0	0	0
1	08_05_2011	18	control	4	2076	0	0	0	0	0
1	08_05_2011	18	control	5	747	1	254.5	158	13	171
1	08_05_2011	18	control	6	1454	0	0	0	0	0
1	08_05_2011	18	control	7	3697	0	0	0	0	0
1	08_05_2011	18	control	8	945	0	0	0	0	0
1	08_05_2011	18	control	9	1257	0	0	0	0	0
1	08_05_2011	18	control	10	1234	0	0	0	0	0
1	08_05_2011	18	control	11	3873	0	0	0	0	0
1	08_05_2011	18	control	12	2283	NA	NA	NA	NA	NA
1	08_05_2011	18	control	13	1053	0	0	0	0	0
1	08_05_2011	18	control	14	1999	0	0	0	0	0
1	10_05_2011	18	control	1	1782	1	739.2	673	78	751
1	10_05_2011	18	control	2	1701	0	0	0	0	0
1	10_05_2011	18	control	3	1958	0	0	0	0	0
1	10_05_2011	18	control	4	2795	0	0	0	0	0
1	10_05_2011	18	control	5	1439	0	0	0	0	0
1	10_05_2011	18	control	6	3617	0	0	0	0	0
1	10_05_2011	18	control	7	2105	0	0	0	0	0
1	10_05_2011	18	control	8	3445	0	0	0	0	0
1	10_05_2011	18	control	9	1407	0	0	0	0	0
1	10_05_2011	18	control	10	1659	0	0	0	0	0
1	10_05_2011	18	control	11	3244	0	0	0	0	0
1	10_05_2011	18	control	12	2537	0	0	0	0	0
1	10_05_2011	18	control	13	4791	0	0	0	0	0
1	10_05_2011	18	control	14	4191	0	0	0	0	0
1	12_05_2011	18	control	1	1454	0	0	0	0	0
1	12_05_2011	18	control	2	3441	0	0	0	0	0
1	12_05_2011	18	control	3	2304	0	0	0	0	0
1	12_05_2011	18	control	4	2996	0	0	0	0	0
1	12_05_2011	18	control	5	1761	0	0	0	0	0
1	12_05_2011	18	control	6	1527	0	0	0	0	0
1	12_05_2011	18	control	7	2790	0	0	0	0	0
1	12_05_2011	18	control	8	4135	0	0	0	0	0
1	12_05_2011	18	control	9	3960	0	0	0	0	0
1	12_05_2011	18	control	10	1422	0	0	0	0	0
1	12_05_2011	18	control	11	3756	0	0	0	0	0
1	12_05_2011	18	control	12	2667	0	0	0	0	0
1	12_05_2011	18	control	13	2170	1	733.1	509	73	582
1	12_05_2011	18	control	14	2394	0	0	0	0	0
1	28_04_2011	20	combs	1	1669	1	809.8	590	52	642
1	28_04_2011	20	combs	2	3855	1	766	532	77	609
1	28_04_2011	20	combs	3	2145	1	955.6	647	103	750
1	28_04_2011	20	combs	4	2185	1	846.6	546	156	702
1	28_04_2011	20	combs	5	3548	1	1023.7	576	131	707
1	28_04_2011	20	combs	6	2541	1	782.6	617	103	720
1	28_04_2011	20	combs	7	2806	1	704.7	566	106	672
1	28_04_2011	20	combs	8	3371	1	715.3	627	68	695
1	28_04_2011	20	combs	9	4672	1	784	575	118	693
1	28_04_2011	20	combs	10	3492	1	795.7	606	116	722
1	28_04_2011	20	combs	11	1798	1	916.6	642	126	768
1	28_04_2011	20	combs	12	1599	1	924.6	590	189	779
1	28_04_2011	20	combs	13	4838	1	933.5	747	62	809
1	28_04_2011	20	combs	14	NA	1	748.4	596	89	685
1	30_04_2011	20	combs	1	3017	1	695.2	576	37	613
1	30_04_2011	20	combs	2	1735	1	759	700	106	806
1	30_04_2011	20	combs	3	NA	1	731.6	621	29	650
1	30_04_2011	20	combs	4	3882	0	0	0	0	0
1	30_04_2011	20	combs	5	NA	1	897.8	659	104	763
1	30_04_2011	20	combs	6	2162	1	816.8	495	134	629
1	30_04_2011	20	combs	7	1991	0	0	0	0	0
1	30_04_2011	20	combs	8	1741	1	936.6	638	84	722
1	30_04_2011	20	combs	9	2618	1	610.6	442	223	665
1	30_04_2011	20	combs	10	3532	1	755.5	617	28	645
1	30_04_2011	20	combs	11	3546	1	718.8	700	70	770
1	30_04_2011	20	combs	12	NA	0	0	0	0	0
1	30_04_2011	20	combs	13	2168	1	948.5	761	124	885
1	30_04_2011	20	combs	14	2213	1	702.1	550	173	723
1	02_05_2011	20	combs	1	3755	0	0	0	0	0
1	02_05_2011	20	combs	2	2605	1	540.7	514	50	564
1	02_05_2011	20	combs	3	4564	1	489.6	528	44	572
1	02_05_2011	20	combs	4	3484	0	0	0	0	0
1	02_05_2011	20	combs	5	3111	1	1009.5	632	181	813
1	02_05_2011	20	combs	6	2499	0	0	0	0	0
1	02_05_2011	20	combs	7	2293	0	0	0	0	0
1	02_05_2011	20	combs	8	1814	0	0	0	0	0
1	02_05_2011	20	combs	9	NA	0	0	0	0	0
1	02_05_2011	20	combs	10	2651	1	758.8	589	92	681
1	02_05_2011	20	combs	11	1626	0	0	0	0	0
1	02_05_2011	20	combs	12	4102	1	575.1	576	46	622
1	02_05_2011	20	combs	13	2519	0	0	0	0	0
1	02_05_2011	20	combs	14	1733	0	0	0	0	0
1	04_05_2011	20	combs	1	2231	1	419.1	495	51	546
1	04_05_2011	20	combs	2	4907	0	0	0	0	0
1	04_05_2011	20	combs	3	2315	0	0	0	0	0
1	04_05_2011	20	combs	4	3053	0	0	0	0	0
1	04_05_2011	20	combs	5	2200	0	0	0	0	0
1	04_05_2011	20	combs	6	1842	0	0	0	0	0
1	04_05_2011	20	combs	7	NA	NA	NA	NA	NA	NA
1	04_05_2011	20	combs	8	4831	NA	NA	NA	NA	NA
1	04_05_2011	20	combs	9	1265	0	0	0	0	0
1	04_05_2011	20	combs	10	2018	1	748.1	561	140	701
1	04_05_2011	20	combs	11	3742	0	0	0	0	0
1	04_05_2011	20	combs	12	2799	0	0	0	0	0
1	04_05_2011	20	combs	13	2394	0	0	0	0	0
1	04_05_2011	20	combs	14	3083	1	446.9	440	23	463
1	06_05_2011	20	combs	1	2996	0	0	0	0	0
1	06_05_2011	20	combs	2	2719	0	0	0	0	0
1	06_05_2011	20	combs	3	4423	0	0	0	0	0
1	06_05_2011	20	combs	4	3838	0	0	0	0	0
1	06_05_2011	20	combs	5	1677	0	0	0	0	0
1	06_05_2011	20	combs	6	2412	0	0	0	0	0
1	06_05_2011	20	combs	7	2915	1	651.8	683	65	748
1	06_05_2011	20	combs	8	5283	0	0	0	0	0
1	06_05_2011	20	combs	9	3158	0	0	0	0	0
1	06_05_2011	20	combs	10	2653	0	0	0	0	0
1	06_05_2011	20	combs	11	1203	0	0	0	0	0
1	06_05_2011	20	combs	12	3180	0	0	0	0	0
1	06_05_2011	20	combs	13	1391	1	616.1	485	146	631
1	06_05_2011	20	combs	14	2485	0	0	0	0	0
1	08_05_2011	20	combs	1	1816	0	0	0	0	0
1	08_05_2011	20	combs	2	2939	0	0	0	0	0
1	08_05_2011	20	combs	3	2282	0	0	0	0	0
1	08_05_2011	20	combs	4	3021	1	619.4	549	30	579
1	08_05_2011	20	combs	5	1521	1	648.1	594	25	619
1	08_05_2011	20	combs	6	3191	0	0	0	0	0
1	08_05_2011	20	combs	7	2694	0	0	0	0	0
1	08_05_2011	20	combs	8	2034	0	0	0	0	0
1	08_05_2011	20	combs	9	NA	NA	NA	NA	NA	NA
1	08_05_2011	20	combs	10	3046	0	0	0	0	0
1	08_05_2011	20	combs	11	3478	0	0	0	0	0
1	08_05_2011	20	combs	12	2408	0	0	0	0	0
1	08_05_2011	20	combs	13	3460	0	0	0	0	0
1	08_05_2011	20	combs	14	2733	1	926.8	716	244	960
1	10_05_2011	20	combs	1	3106	0	0	0	0	0
1	10_05_2011	20	combs	2	NA	0	0	0	0	0
1	10_05_2011	20	combs	3	2712	0	0	0	0	0
1	10_05_2011	20	combs	4	5336	NA	NA	NA	NA	NA
1	10_05_2011	20	combs	5	3909	1	562.4	596	56	652
1	10_05_2011	20	combs	6	2503	0	0	0	0	0
1	10_05_2011	20	combs	7	3061	0	0	0	0	0
1	10_05_2011	20	combs	8	3410	0	0	0	0	0
1	10_05_2011	20	combs	9	NA	0	0	0	0	0
1	10_05_2011	20	combs	10	2435	0	0	0	0	0
1	10_05_2011	20	combs	11	2619	1	798.7	545	89	634
1	10_05_2011	20	combs	12	3954	0	0	0	0	0
1	10_05_2011	20	combs	13	3617	0	0	0	0	0
1	10_05_2011	20	combs	14	1540	0	0	0	0	0
1	12_05_2011	20	combs	1	1256	0	0	0	0	0
1	12_05_2011	20	combs	2	5704	0	0	0	0	0
1	12_05_2011	20	combs	3	2488	0	0	0	0	0
1	12_05_2011	20	combs	4	3160	0	0	0	0	0
1	12_05_2011	20	combs	5	3014	0	0	0	0	0
1	12_05_2011	20	combs	6	4218	1	735.4	626	101	727
1	12_05_2011	20	combs	7	4865	0	0	0	0	0
1	12_05_2011	20	combs	8	4457	0	0	0	0	0
1	12_05_2011	20	combs	9	4611	0	0	0	0	0
1	12_05_2011	20	combs	10	2827	0	0	0	0	0
1	12_05_2011	20	combs	11	4189	0	0	0	0	0
1	12_05_2011	20	combs	12	3853	0	0	0	0	0
1	12_05_2011	20	combs	13	NA	0	0	0	0	0
1	12_05_2011	20	combs	14	3973	0	0	0	0	0
2	13_05_2011	4	combs	1	3057	0	0	0	0	0
2	13_05_2011	4	combs	2	3178	0	0	0	0	0
2	13_05_2011	4	combs	3	2622	0	0	0	0	0
2	13_05_2011	4	combs	4	2580	0	0	0	0	0
2	13_05_2011	4	combs	5	3131	0	0	0	0	0
2	13_05_2011	4	combs	6	2512	1	630.4	624	238	862
2	13_05_2011	4	combs	7	2981	0	0	0	0	0
2	13_05_2011	4	combs	8	1901	0	0	0	0	0
2	13_05_2011	4	combs	9	3440	0	0	0	0	0
2	13_05_2011	4	combs	10	3699	0	0	0	0	0
2	13_05_2011	4	combs	11	2691	1	825.8	672	61	733
2	13_05_2011	4	combs	12	6391	0	0	0	0	0
2	13_05_2011	4	combs	13	2209	0	0	0	0	0
2	13_05_2011	4	combs	14	3896	1	769.3	658	113	771
2	15_05_2011	4	combs	1	3529	1	741	764	31	795
2	15_05_2011	4	combs	2	3617	0	0	0	0	0
2	15_05_2011	4	combs	3	1542	0	0	0	0	0
2	15_05_2011	4	combs	4	3658	0	0	0	0	0
2	15_05_2011	4	combs	5	2297	0	0	0	0	0
2	15_05_2011	4	combs	6	1562	0	0	0	0	0
2	15_05_2011	4	combs	7	2362	0	0	0	0	0
2	15_05_2011	4	combs	8	4182	0	0	0	0	0
2	15_05_2011	4	combs	9	2007	0	0	0	0	0
2	15_05_2011	4	combs	10	3255	0	0	0	0	0
2	15_05_2011	4	combs	11	2444	0	0	0	0	0
2	15_05_2011	4	combs	12	2410	0	0	0	0	0
2	15_05_2011	4	combs	13	3958	0	0	0	0	0
2	15_05_2011	4	combs	14	5687	0	0	0	0	0
2	17_05_2011	4	combs	1	2922	0	0	0	0	0
2	17_05_2011	4	combs	2	2883	0	0	0	0	0
2	17_05_2011	4	combs	3	3641	0	0	0	0	0
2	17_05_2011	4	combs	4	1844	0	0	0	0	0
2	17_05_2011	4	combs	5	3037	1	890.3	605	90	695
2	17_05_2011	4	combs	6	1546	0	0	0	0	0
2	17_05_2011	4	combs	7	1372	0	0	0	0	0
2	17_05_2011	4	combs	8	4731	1	786.3	768	154	922
2	17_05_2011	4	combs	9	868	0	0	0	0	0
2	17_05_2011	4	combs	10	2379	0	0	0	0	0
2	17_05_2011	4	combs	11	3216	0	0	0	0	0
2	17_05_2011	4	combs	12	2860	0	0	0	0	0
2	17_05_2011	4	combs	13	2076	0	0	0	0	0
2	17_05_2011	4	combs	14	2566	0	0	0	0	0
2	19_05_2011	4	combs	1	3733	0	0	0	0	0
2	19_05_2011	4	combs	2	2599	0	0	0	0	0
2	19_05_2011	4	combs	3	4301	0	0	0	0	0
2	19_05_2011	4	combs	4	3645	0	0	0	0	0
2	19_05_2011	4	combs	5	3662	0	0	0	0	0
2	19_05_2011	4	combs	6	3232	0	0	0	0	0
2	19_05_2011	4	combs	7	2707	0	0	0	0	0
2	19_05_2011	4	combs	8	3106	0	0	0	0	0
2	19_05_2011	4	combs	9	2044	0	0	0	0	0
2	19_05_2011	4	combs	10	2682	0	0	0	0	0
2	19_05_2011	4	combs	11	2589	0	0	0	0	0
2	19_05_2011	4	combs	12	1560	0	0	0	0	0
2	19_05_2011	4	combs	13	1968	0	0	0	0	0
2	19_05_2011	4	combs	14	2086	0	0	0	0	0
2	21_05_2011	4	combs	1	3596	0	0	0	0	0
2	21_05_2011	4	combs	2	4849	0	0	0	0	0
2	21_05_2011	4	combs	3	6369	0	0	0	0	0
2	21_05_2011	4	combs	4	4913	0	0	0	0	0
2	21_05_2011	4	combs	5	4115	1	883.4	675	54	729
2	21_05_2011	4	combs	6	4757	0	0	0	0	0
2	21_05_2011	4	combs	7	3291	0	0	0	0	0
2	21_05_2011	4	combs	8	4166	0	0	0	0	0
2	21_05_2011	4	combs	9	5058	0	0	0	0	0
2	21_05_2011	4	combs	10	3297	0	0	0	0	0
2	21_05_2011	4	combs	11	5149	0	0	0	0	0
2	21_05_2011	4	combs	12	4910	NA	NA	NA	NA	0
2	21_05_2011	4	combs	13	3481	0	0	0	0	0
2	21_05_2011	4	combs	14	2321	0	0	0	0	0
2	23_05_2011	4	combs	1	4391	0	0	0	0	0
2	23_05_2011	4	combs	2	4074	0	0	0	0	0
2	23_05_2011	4	combs	3	6891	0	0	0	0	0
2	23_05_2011	4	combs	4	5007	0	0	0	0	0
2	23_05_2011	4	combs	5	5372	0	0	0	0	0
2	23_05_2011	4	combs	6	3795	0	0	0	0	0
2	23_05_2011	4	combs	7	5836	0	0	0	0	0
2	23_05_2011	4	combs	8	7153	1	687.7	630	79	709
2	23_05_2011	4	combs	9	4111	0	0	0	0	0
2	23_05_2011	4	combs	10	2185	0	0	0	0	0
2	23_05_2011	4	combs	11	10606	0	0	0	0	0
2	23_05_2011	4	combs	12	5023	0	0	0	0	0
2	23_05_2011	4	combs	13	4328	0	0	0	0	0
2	23_05_2011	4	combs	14	5354	1	634	505	251	756
2	25_05_2011	4	combs	1	9675	0	0	0	0	0
2	25_05_2011	4	combs	2	NA	0	0	0	0	0
2	25_05_2011	4	combs	3	6209	0	0	0	0	0
2	25_05_2011	4	combs	4	1432	0	0	0	0	0
2	25_05_2011	4	combs	5	6730	0	0	0	0	0
2	25_05_2011	4	combs	6	6397	0	0	0	0	0
2	25_05_2011	4	combs	7	7583	0	0	0	0	0
2	25_05_2011	4	combs	8	6881	0	0	0	0	0
2	25_05_2011	4	combs	9	NA	0	0	0	0	0
2	25_05_2011	4	combs	10	5970	0	0	0	0	0
2	25_05_2011	4	combs	11	7315	0	0	0	0	0
2	25_05_2011	4	combs	12	7209	0	0	0	0	0
2	25_05_2011	4	combs	13	6342	1	803.5	707	32	739
2	25_05_2011	4	combs	14	5642	0	0	0	0	0
2	27_05_2011	4	combs	1	7860	0	0	0	0	0
2	27_05_2011	4	combs	2	5773	0	0	0	0	0
2	27_05_2011	4	combs	3	6305	0	0	0	0	0
2	27_05_2011	4	combs	4	5914	0	0	0	0	0
2	27_05_2011	4	combs	5	6113	0	0	0	0	0
2	27_05_2011	4	combs	6	7544	0	0	0	0	0
2	27_05_2011	4	combs	7	11067	0	0	0	0	0
2	27_05_2011	4	combs	8	3168	0	0	0	0	0
2	27_05_2011	4	combs	9	5271	0	0	0	0	0
2	27_05_2011	4	combs	10	4031	0	0	0	0	0
2	27_05_2011	4	combs	11	4141	0	0	0	0	0
2	27_05_2011	4	combs	12	7459	0	0	0	0	0
2	27_05_2011	4	combs	13	5995	0	0	0	0	0
2	27_05_2011	4	combs	14	6326	0	0	0	0	0
2	13_05_2011	5	control	1	3031	1	936.6	641	237	878
2	13_05_2011	5	control	2	2278	NA	NA	NA	NA	0
2	13_05_2011	5	control	3	3925	0	0	0	0	0
2	13_05_2011	5	control	4	4072	1	860.7	739	137	876
2	13_05_2011	5	control	5	1706	0	0	0	0	0
2	13_05_2011	5	control	6	3673	0	0	0	0	0
2	13_05_2011	5	control	7	3081	0	0	0	0	0
2	13_05_2011	5	control	8	2064	0	0	0	0	0
2	13_05_2011	5	control	9	2757	0	0	0	0	0
2	13_05_2011	5	control	10	2635	0	0	0	0	0
2	13_05_2011	5	control	11	3165	0	0	0	0	0
2	13_05_2011	5	control	12	1842	0	0	0	0	0
2	13_05_2011	5	control	13	2138	0	0	0	0	0
2	13_05_2011	5	control	14	2728	0	0	0	0	0
2	15_05_2011	5	control	1	2371	0	0	0	0	0
2	15_05_2011	5	control	2	3445	0	0	0	0	0
2	15_05_2011	5	control	3	3890	0	0	0	0	0
2	15_05_2011	5	control	4	4248	0	0	0	0	0
2	15_05_2011	5	control	5	4077	0	0	0	0	0
2	15_05_2011	5	control	6	3706	0	0	0	0	0
2	15_05_2011	5	control	7	4981	0	0	0	0	0
2	15_05_2011	5	control	8	3466	0	0	0	0	0
2	15_05_2011	5	control	9	5157	0	0	0	0	0
2	15_05_2011	5	control	10	3976	0	0	0	0	0
2	15_05_2011	5	control	11	2695	0	0	0	0	0
2	15_05_2011	5	control	12	4702	0	0	0	0	0
2	15_05_2011	5	control	13	5476	0	0	0	0	0
2	15_05_2011	5	control	14	3395	0	0	0	0	0
2	17_05_2011	5	control	1	2147	0	0	0	0	0
2	17_05_2011	5	control	2	2778	0	0	0	0	0
2	17_05_2011	5	control	3	1832	0	0	0	0	0
2	17_05_2011	5	control	4	1175	0	0	0	0	0
2	17_05_2011	5	control	5	2888	0	0	0	0	0
2	17_05_2011	5	control	6	1812	0	0	0	0	0
2	17_05_2011	5	control	7	1325	0	0	0	0	0
2	17_05_2011	5	control	8	2059	0	0	0	0	0
2	17_05_2011	5	control	9	2036	0	0	0	0	0
2	17_05_2011	5	control	10	2070	NA	NA	NA	NA	0
2	17_05_2011	5	control	11	3227	0	0	0	0	0
2	17_05_2011	5	control	12	3201	0	0	0	0	0
2	17_05_2011	5	control	13	1141	0	0	0	0	0
2	17_05_2011	5	control	14	1641	1	683.1	472	43	515
2	19_05_2011	5	control	1	1586	0	0	0	0	0
2	19_05_2011	5	control	2	2314	0	0	0	0	0
2	19_05_2011	5	control	3	2669	0	0	0	0	0
2	19_05_2011	5	control	4	3040	0	0	0	0	0
2	19_05_2011	5	control	5	672	0	0	0	0	0
2	19_05_2011	5	control	6	2794	0	0	0	0	0
2	19_05_2011	5	control	7	2409	0	0	0	0	0
2	19_05_2011	5	control	8	2414	0	0	0	0	0
2	19_05_2011	5	control	9	3182	0	0	0	0	0
2	19_05_2011	5	control	10	3730	0	0	0	0	0
2	19_05_2011	5	control	11	2251	0	0	0	0	0
2	19_05_2011	5	control	12	3492	0	0	0	0	0
2	19_05_2011	5	control	13	819	0	0	0	0	0
2	19_05_2011	5	control	14	1907	1	507.1	495	101	596
2	21_05_2011	5	control	1	1575	0	0	0	0	0
2	21_05_2011	5	control	2	2844	0	0	0	0	0
2	21_05_2011	5	control	3	3443	0	0	0	0	0
2	21_05_2011	5	control	4	2407	0	0	0	0	0
2	21_05_2011	5	control	5	NA	0	0	0	0	0
2	21_05_2011	5	control	6	2427	0	0	0	0	0
2	21_05_2011	5	control	7	2865	0	0	0	0	0
2	21_05_2011	5	control	8	1181	0	0	0	0	0
2	21_05_2011	5	control	9	2171	0	0	0	0	0
2	21_05_2011	5	control	10	2376	0	0	0	0	0
2	21_05_2011	5	control	11	2872	1	675.6	463	284	747
2	21_05_2011	5	control	12	4163	0	0	0	0	0
2	21_05_2011	5	control	13	4854	0	0	0	0	0
2	21_05_2011	5	control	14	3128	0	0	0	0	0
2	23_05_2011	5	control	1	1331	0	0	0	0	0
2	23_05_2011	5	control	2	1831	0	0	0	0	0
2	23_05_2011	5	control	3	2528	0	0	0	0	0
2	23_05_2011	5	control	4	2675	0	0	0	0	0
2	23_05_2011	5	control	5	3814	0	0	0	0	0
2	23_05_2011	5	control	6	2529	1	632.6	496	41	537
2	23_05_2011	5	control	7	1454	0	0	0	0	0
2	23_05_2011	5	control	8	2075	0	0	0	0	0
2	23_05_2011	5	control	9	3695	0	0	0	0	0
2	23_05_2011	5	control	10	2501	0	0	0	0	0
2	23_05_2011	5	control	11	2961	0	0	0	0	0
2	23_05_2011	5	control	12	2405	0	0	0	0	0
2	23_05_2011	5	control	13	3420	1	930	568	250	818
2	23_05_2011	5	control	14	2270	0	0	0	0	0
2	25_05_2011	5	control	1	1839	0	0	0	0	0
2	25_05_2011	5	control	2	2669	0	0	0	0	0
2	25_05_2011	5	control	3	2186	0	0	0	0	0
2	25_05_2011	5	control	4	4326	0	0	0	0	0
2	25_05_2011	5	control	5	3146	0	0	0	0	0
2	25_05_2011	5	control	6	3163	0	0	0	0	0
2	25_05_2011	5	control	7	3128	0	0	0	0	0
2	25_05_2011	5	control	8	3297	0	0	0	0	0
2	25_05_2011	5	control	9	2307	0	0	0	0	0
2	25_05_2011	5	control	10	1827	0	0	0	0	0
2	25_05_2011	5	control	11	1581	0	0	0	0	0
2	25_05_2011	5	control	12	2386	0	0	0	0	0
2	25_05_2011	5	control	13	2507	0	0	0	0	0
2	25_05_2011	5	control	14	2970	1	820.5	597	41	638
2	27_05_2011	5	control	1	NA	0	0	0	0	0
2	27_05_2011	5	control	2	2325	0	0	0	0	0
2	27_05_2011	5	control	3	2626	0	0	0	0	0
2	27_05_2011	5	control	4	2709	0	0	0	0	0
2	27_05_2011	5	control	5	2105	0	0	0	0	0
2	27_05_2011	5	control	6	2573	0	0	0	0	0
2	27_05_2011	5	control	7	2130	0	0	0	0	0
2	27_05_2011	5	control	8	2541	0	0	0	0	0
2	27_05_2011	5	control	9	525	0	0	0	0	0
2	27_05_2011	5	control	10	1829	0	0	0	0	0
2	27_05_2011	5	control	11	NA	NA	NA	NA	NA	0
2	27_05_2011	5	control	12	2173	0	0	0	0	0
2	27_05_2011	5	control	13	1489	0	0	0	0	0
2	27_05_2011	5	control	14	3045	0	0	0	0	0
2	13_05_2011	6	paste	1	3636	0	0	0	0	0
2	13_05_2011	6	paste	2	4080	0	0	0	0	0
2	13_05_2011	6	paste	3	3230	0	0	0	0	0
2	13_05_2011	6	paste	4	2312	0	0	0	0	0
2	13_05_2011	6	paste	5	NA	1	613.5	421	73	494
2	13_05_2011	6	paste	6	3256	1	636.4	535	51	586
2	13_05_2011	6	paste	7	3127	1	757.7	477	105	582
2	13_05_2011	6	paste	8	3578	0	0	0	0	0
2	13_05_2011	6	paste	9	4798	0	0	0	0	0
2	13_05_2011	6	paste	10	4228	1	648.1	559	33	592
2	13_05_2011	6	paste	11	3777	0	0	0	0	0
2	13_05_2011	6	paste	12	2953	1	645.1	445	35	480
2	13_05_2011	6	paste	13	1967	0	0	0	0	0
2	13_05_2011	6	paste	14	5491	0	0	0	0	0
2	15_05_2011	6	paste	1	1664	0	0	0	0	0
2	15_05_2011	6	paste	2	4019	0	0	0	0	0
2	15_05_2011	6	paste	3	5105	0	0	0	0	0
2	15_05_2011	6	paste	4	3985	0	0	0	0	0
2	15_05_2011	6	paste	5	4227	1	721.9	518	66	584
2	15_05_2011	6	paste	6	3682	0	0	0	0	0
2	15_05_2011	6	paste	7	NA	0	0	0	0	0
2	15_05_2011	6	paste	8	5302	0	0	0	0	0
2	15_05_2011	6	paste	9	2150	0	0	0	0	0
2	15_05_2011	6	paste	10	2080	0	0	0	0	0
2	15_05_2011	6	paste	11	4198	0	0	0	0	0
2	15_05_2011	6	paste	12	5486	0	0	0	0	0
2	15_05_2011	6	paste	13	1977	0	0	0	0	0
2	15_05_2011	6	paste	14	NA	1	835.4	680	61	741
2	17_05_2011	6	paste	1	3739	0	0	0	0	0
2	17_05_2011	6	paste	2	2282	0	0	0	0	0
2	17_05_2011	6	paste	3	1573	0	0	0	0	0
2	17_05_2011	6	paste	4	2601	0	0	0	0	0
2	17_05_2011	6	paste	5	1984	0	0	0	0	0
2	17_05_2011	6	paste	6	2177	0	0	0	0	0
2	17_05_2011	6	paste	7	2389	0	0	0	0	0
2	17_05_2011	6	paste	8	989	0	0	0	0	0
2	17_05_2011	6	paste	9	2014	0	0	0	0	0
2	17_05_2011	6	paste	10	NA	0	0	0	0	0
2	17_05_2011	6	paste	11	2556	0	0	0	0	0
2	17_05_2011	6	paste	12	2538	0	0	0	0	0
2	17_05_2011	6	paste	13	2599	0	0	0	0	0
2	17_05_2011	6	paste	14	2586	0	0	0	0	0
2	19_05_2011	6	paste	1	3075	0	0	0	0	0
2	19_05_2011	6	paste	2	1952	0	0	0	0	0
2	19_05_2011	6	paste	3	2794	0	0	0	0	0
2	19_05_2011	6	paste	4	1521	0	0	0	0	0
2	19_05_2011	6	paste	5	1280	0	0	0	0	0
2	19_05_2011	6	paste	6	1366	0	0	0	0	0
2	19_05_2011	6	paste	7	1542	0	0	0	0	0
2	19_05_2011	6	paste	8	2877	0	0	0	0	0
2	19_05_2011	6	paste	9	1837	0	0	0	0	0
2	19_05_2011	6	paste	10	2678	0	0	0	0	0
2	19_05_2011	6	paste	11	NA	0	0	0	0	0
2	19_05_2011	6	paste	12	1809	0	0	0	0	0
2	19_05_2011	6	paste	13	1964	0	0	0	0	0
2	19_05_2011	6	paste	14	2676	0	0	0	0	0
2	21_05_2011	6	paste	1	1475	0	0	0	0	0
2	21_05_2011	6	paste	2	2562	0	0	0	0	0
2	21_05_2011	6	paste	3	4406	0	0	0	0	0
2	21_05_2011	6	paste	4	1503	NA	NA	NA	NA	0
2	21_05_2011	6	paste	5	719	0	0	0	0	0
2	21_05_2011	6	paste	6	472	0	0	0	0	0
2	21_05_2011	6	paste	7	2925	0	0	0	0	0
2	21_05_2011	6	paste	8	1038	0	0	0	0	0
2	21_05_2011	6	paste	9	1153	0	0	0	0	0
2	21_05_2011	6	paste	10	3289	0	0	0	0	0
2	21_05_2011	6	paste	11	2068	0	0	0	0	0
2	21_05_2011	6	paste	12	1980	0	0	0	0	0
2	21_05_2011	6	paste	13	2529	0	0	0	0	0
2	21_05_2011	6	paste	14	3475	0	0	0	0	0
2	23_05_2011	6	paste	1	3417	0	0	0	0	0
2	23_05_2011	6	paste	2	2627	1	687.7	592	147	739
2	23_05_2011	6	paste	3	3116	NA	NA	NA	NA	NA
2	23_05_2011	6	paste	4	1185	0	0	0	0	0
2	23_05_2011	6	paste	5	3081	0	0	0	0	0
2	23_05_2011	6	paste	6	2811	0	0	0	0	0
2	23_05_2011	6	paste	7	1856	0	0	0	0	0
2	23_05_2011	6	paste	8	2282	0	0	0	0	0
2	23_05_2011	6	paste	9	2629	0	0	0	0	0
2	23_05_2011	6	paste	10	2823	0	0	0	0	0
2	23_05_2011	6	paste	11	2131	0	0	0	0	0
2	23_05_2011	6	paste	12	2338	0	0	0	0	0
2	23_05_2011	6	paste	13	2229	0	0	0	0	0
2	23_05_2011	6	paste	14	2353	0	0	0	0	0
2	25_05_2011	6	paste	1	1549	0	0	0	0	0
2	25_05_2011	6	paste	2	2984	0	0	0	0	0
2	25_05_2011	6	paste	3	3875	0	0	0	0	0
2	25_05_2011	6	paste	4	2286	0	0	0	0	0
2	25_05_2011	6	paste	5	NA	0	0	0	0	0
2	25_05_2011	6	paste	6	1022	0	0	0	0	0
2	25_05_2011	6	paste	7	1628	0	0	0	0	0
2	25_05_2011	6	paste	8	3182	0	0	0	0	0
2	25_05_2011	6	paste	9	1800	0	0	0	0	0
2	25_05_2011	6	paste	10	4542	0	0	0	0	0
2	25_05_2011	6	paste	11	700	0	0	0	0	0
2	25_05_2011	6	paste	12	2078	0	0	0	0	0
2	25_05_2011	6	paste	13	1041	0	0	0	0	0
2	25_05_2011	6	paste	14	4732	0	0	0	0	0
2	27_05_2011	6	paste	1	2085	0	0	0	0	0
2	27_05_2011	6	paste	2	3724	0	0	0	0	0
2	27_05_2011	6	paste	3	1515	0	0	0	0	0
2	27_05_2011	6	paste	4	1712	0	0	0	0	0
2	27_05_2011	6	paste	5	2959	0	0	0	0	0
2	27_05_2011	6	paste	6	2507	0	0	0	0	0
2	27_05_2011	6	paste	7	4300	0	0	0	0	0
2	27_05_2011	6	paste	8	NA	0	0	0	0	0
2	27_05_2011	6	paste	9	2588	0	0	0	0	0
2	27_05_2011	6	paste	10	3408	0	0	0	0	0
2	27_05_2011	6	paste	11	3114	0	0	0	0	0
2	27_05_2011	6	paste	12	1154	0	0	0	0	0
2	27_05_2011	6	paste	13	2175	0	0	0	0	0
2	27_05_2011	6	paste	14	3551	0	0	0	0	0

## Sheet: Stigmatic_loads_yields_headers
Column header	Description
Repetition	Repetition number (2 levels)
Date	Date of sampling, written as day_month_year (16 levels)
Tunnel	Tunnel number (6 levels)
Treatment	Treatment of honey bee colonies (3 levels): no pollen supplementation (control), pollen supplementation in the form of bee pollen pellets inserted in the combs (combs), pollen supplementation in the form of paste deposited on top of the hive frames (paste)
Flower	Flower number per tunnel and sampling date (14 levels per tunnel and sampling date)
StigmaPollenLoad	Number of pollen grains per stigma
FruitSet	If the flower set a fruit (1) or not (0)
FruitWeight	Weight of each fruit (g)
FilledSeeds	Number of filled seeds per fruit
EmptySeeds	Number of empty seeds per fruit
TotalSeeds	Total number of seeds per fruit
